# Supplementary material for: Regular Humoral and Cellular Immune Responses in Individuals with Chronic Myeloid Leukemia Who Received a Full Vaccination Schedule against COVID-19
Source: Cancers (Basel). 2023 Oct 20;15(20):5066. doi: 10.3390/cancers15205066 (PMC10604981; doi:10.3390/cancers15205066)
Supplement: Supplementary file 1 [file cancers-15-05066-s001.zip]

Archive with 1 entries (1 files):
- cancers-2591744-SI.pdf
